# Supplementary material for: “A custome lothsome”: Investigating the association between tobacco consumption and respiratory inflammation in two post-medieval English populations (c. CE 1500–1855)
Source: PLoS One. 2025 May 22;20(5):e0324045. doi: 10.1371/journal.pone.0324045 (PMC12097713; doi:10.1371/journal.pone.0324045)
Supplement: S1 File — (CSV) [file pone.0324045.s001.csv]

Project Specific Number	Skeleton number	Site name	Time period	Burial Ground	Pooled socioeconomic status groups	Skeletal sex group	Pooled skeletal sex group	Estimate age group	Osteoarchaeological tobacco-use classification	Biomolecular tobacco-use classification	Final tobacco-use classification	Maxillary sinusitis	Pulmonary/pleural inflammation
37	7	Barton-upon-Humber	Medieval	N/A	N/A	Female	Female/Female?	Middle adult (35-49yrs)	N/A	N/A	Pre-tobacco	Present	Absent
38	18	Barton-upon-Humber	Medieval	N/A	N/A	Female	Female/Female?	Middle adult (35-49yrs)	N/A	N/A	Pre-tobacco	Present	Present
46	85	Barton-upon-Humber	Medieval	N/A	N/A	Unobservable	Unknown	Young adult (20-34yrs)	N/A	N/A	Pre-tobacco	Absent	Absent
47	86	Barton-upon-Humber	Medieval	N/A	N/A	Male?	Male/Male?	Young adult (20-34yrs)	N/A	N/A	Pre-tobacco	Absent	Absent
56	127	Barton-upon-Humber	Medieval	N/A	N/A	Male?	Male/Male?	Mature adult (50+yrs)	N/A	N/A	Pre-tobacco	Unobservable	Absent
57	128	Barton-upon-Humber	Medieval	N/A	N/A	Male	Male/Male?	Mature adult (50+yrs)	N/A	N/A	Pre-tobacco	Present	Absent
62	146	Barton-upon-Humber	Medieval	N/A	N/A	Male	Male/Male?	Young adult (20-34yrs)	N/A	N/A	Pre-tobacco	Present	Unobservable
70	179	Barton-upon-Humber	Medieval	N/A	N/A	Male	Male/Male?	Mature adult (50+yrs)	N/A	N/A	Pre-tobacco	Present	Absent
71	177	Barton-upon-Humber	Medieval	N/A	N/A	Male?	Male/Male?	Mature adult (50+yrs)	N/A	N/A	Pre-tobacco	Present	Absent
76	198	Barton-upon-Humber	Medieval	N/A	N/A	Female	Female/Female?	Young adult (20-34yrs)	N/A	N/A	Pre-tobacco	Present	Absent
77	242	Barton-upon-Humber	Medieval	N/A	N/A	Female	Female/Female?	Young adult (20-34yrs)	N/A	N/A	Pre-tobacco	Present	Absent
81	266	Barton-upon-Humber	Medieval	N/A	N/A	Male	Male/Male?	Middle adult (35-49yrs)	N/A	N/A	Pre-tobacco	Unobservable	Absent
127	1063	Barton-upon-Humber	Medieval	N/A	N/A	Male	Male/Male?	Mature adult (50+yrs)	N/A	N/A	Pre-tobacco	Present	Absent
128	1137	Barton-upon-Humber	Medieval	N/A	N/A	Female	Female/Female?	Unknown adult (20+yrs)	N/A	N/A	Pre-tobacco	Present	Absent
129	1175	Barton-upon-Humber	Medieval	N/A	N/A	Unobservable	Unknown	Young adult (20-34yrs)	N/A	N/A	Pre-tobacco	Unobservable	Absent
130	1156	Barton-upon-Humber	Medieval	N/A	N/A	Male?	Male/Male?	Middle adult (35-49yrs)	N/A	N/A	Pre-tobacco	Present	Absent
131	1178	Barton-upon-Humber	Medieval	N/A	N/A	Female	Female/Female?	Young adult (20-34yrs)	N/A	N/A	Pre-tobacco	Present	Absent
132	446	Barton-upon-Humber	Medieval	N/A	N/A	Male	Male/Male?	Middle adult (35-49yrs)	N/A	N/A	Pre-tobacco	Unobservable	Absent
133	524	Barton-upon-Humber	Medieval	N/A	N/A	Male	Male/Male?	Young adult (20-34yrs)	N/A	N/A	Pre-tobacco	Unobservable	Present
134	1062	Barton-upon-Humber	Medieval	N/A	N/A	Female?	Female/Female?	Middle adult (35-49yrs)	N/A	N/A	Pre-tobacco	Unobservable	Absent
135	308	Barton-upon-Humber	Medieval	N/A	N/A	Male	Male/Male?	Middle adult (35-49yrs)	N/A	N/A	Pre-tobacco	Present	Absent
136	2294	Barton-upon-Humber	Medieval	N/A	N/A	Male	Male/Male?	Young adult (20-34yrs)	N/A	N/A	Pre-tobacco	Present	Absent
137	431	Barton-upon-Humber	Medieval	N/A	N/A	Female	Female/Female?	Middle adult (35-49yrs)	N/A	N/A	Pre-tobacco	Absent	Absent
138	2291	Barton-upon-Humber	Medieval	N/A	N/A	Male	Male/Male?	Young adult (20-34yrs)	N/A	N/A	Pre-tobacco	Absent	Absent
139	2296	Barton-upon-Humber	Medieval	N/A	N/A	Male?	Male/Male?	Young adult (20-34yrs)	N/A	N/A	Pre-tobacco	Present	Absent
587	539	Barton-upon-Humber	Medieval	N/A	N/A	Female?	Female/Female?	Middle adult (35-49yrs)	N/A	N/A	Pre-tobacco	Present	Absent
588	2371	Barton-upon-Humber	Medieval	N/A	N/A	Female	Female/Female?	Middle adult (35-49yrs)	N/A	N/A	Pre-tobacco	Absent	Unobservable
589	2352	Barton-upon-Humber	Medieval	N/A	N/A	Female	Female/Female?	Young adult (20-34yrs)	N/A	N/A	Pre-tobacco	Absent	Absent
592	2324	Barton-upon-Humber	Medieval	N/A	N/A	Female?	Female/Female?	Young adult (20-34yrs)	N/A	N/A	Pre-tobacco	Absent	Absent
595	675	Barton-upon-Humber	Medieval	N/A	N/A	Female	Female/Female?	Middle adult (35-49yrs)	N/A	N/A	Pre-tobacco	Absent	Absent
596	800	Barton-upon-Humber	Medieval	N/A	N/A	Male	Male/Male?	Middle adult (35-49yrs)	N/A	N/A	Pre-tobacco	Present	Unobservable
597	687	Barton-upon-Humber	Medieval	N/A	N/A	Female?	Female/Female?	Young adult (20-34yrs)	N/A	N/A	Pre-tobacco	Unobservable	Present
599	764	Barton-upon-Humber	Medieval	N/A	N/A	Female	Female/Female?	Mature adult (50+yrs)	N/A	N/A	Pre-tobacco	Unobservable	Absent
602	738	Barton-upon-Humber	Medieval	N/A	N/A	Female	Female/Female?	Middle adult (35-49yrs)	N/A	N/A	Pre-tobacco	Unobservable	Absent
605	2436	Barton-upon-Humber	Medieval	N/A	N/A	Unobservable	Unknown	Middle adult (35-49yrs)	N/A	N/A	Pre-tobacco	Absent	Absent
608	774	Barton-upon-Humber	Medieval	N/A	N/A	Male?	Male/Male?	Middle adult (35-49yrs)	N/A	N/A	Pre-tobacco	Unobservable	Absent
611	650	Barton-upon-Humber	Medieval	N/A	N/A	Male	Male/Male?	Mature adult (50+yrs)	N/A	N/A	Pre-tobacco	Unobservable	Absent
612	754	Barton-upon-Humber	Medieval	N/A	N/A	Female	Female/Female?	Middle adult (35-49yrs)	N/A	N/A	Pre-tobacco	Absent	Absent
614	529	Barton-upon-Humber	Medieval	N/A	N/A	Male	Male/Male?	Young adult (20-34yrs)	N/A	N/A	Pre-tobacco	Unobservable	Absent
615	748	Barton-upon-Humber	Medieval	N/A	N/A	Female?	Female/Female?	Middle adult (35-49yrs)	N/A	N/A	Pre-tobacco	Present	Unobservable
618	2356	Barton-upon-Humber	Medieval	N/A	N/A	Female	Female/Female?	Middle adult (35-49yrs)	N/A	N/A	Pre-tobacco	Present	Absent
620	1542	Barton-upon-Humber	Medieval	N/A	N/A	Female?	Female/Female?	Middle adult (35-49yrs)	N/A	N/A	Pre-tobacco	Absent	Absent
621	2720	Barton-upon-Humber	Medieval	N/A	N/A	Male	Male/Male?	Young adult (20-34yrs)	N/A	N/A	Pre-tobacco	Unobservable	Absent
623	771	Barton-upon-Humber	Medieval	N/A	N/A	Male?	Male/Male?	Middle adult (35-49yrs)	N/A	N/A	Pre-tobacco	Present	Absent
632	691	Barton-upon-Humber	Medieval	N/A	N/A	Female	Female/Female?	Young adult (20-34yrs)	N/A	N/A	Pre-tobacco	Unobservable	Absent
633	2348	Barton-upon-Humber	Medieval	N/A	N/A	Female	Female/Female?	Middle adult (35-49yrs)	N/A	N/A	Pre-tobacco	Unobservable	Present
634	755	Barton-upon-Humber	Medieval	N/A	N/A	Female	Female/Female?	Young adult (20-34yrs)	N/A	N/A	Pre-tobacco	Absent	Absent
640	2701	Barton-upon-Humber	Medieval	N/A	N/A	Female?	Female/Female?	Young adult (20-34yrs)	N/A	N/A	Pre-tobacco	Present	Absent
643	2714	Barton-upon-Humber	Medieval	N/A	N/A	Male	Male/Male?	Mature adult (50+yrs)	N/A	N/A	Pre-tobacco	Absent	Absent
649	2711	Barton-upon-Humber	Medieval	N/A	N/A	Female?	Female/Female?	Mature adult (50+yrs)	N/A	N/A	Pre-tobacco	Present	Absent
650	2499	Barton-upon-Humber	Medieval	N/A	N/A	Male	Male/Male?	Middle adult (35-49yrs)	N/A	N/A	Pre-tobacco	Unobservable	Absent
651	2295	Barton-upon-Humber	Medieval	N/A	N/A	Female	Female/Female?	Young adult (20-34yrs)	N/A	N/A	Pre-tobacco	Absent	Absent
652	536	Barton-upon-Humber	Medieval	N/A	N/A	Male?	Male/Male?	Middle adult (35-49yrs)	N/A	N/A	Pre-tobacco	Unobservable	Absent
654	737	Barton-upon-Humber	Medieval	N/A	N/A	Male	Male/Male?	Middle adult (35-49yrs)	N/A	N/A	Pre-tobacco	Unobservable	Absent
655	732	Barton-upon-Humber	Medieval	N/A	N/A	Male	Male/Male?	Middle adult (35-49yrs)	N/A	N/A	Pre-tobacco	Absent	Present
843	2238	Barton-upon-Humber	Medieval	N/A	N/A	Male	Male/Male?	Unknown adult (20+yrs)	N/A	N/A	Pre-tobacco	Unobservable	Absent
851	2378	Barton-upon-Humber	Medieval	N/A	N/A	Male	Male/Male?	Young adult (20-34yrs)	N/A	N/A	Pre-tobacco	Unobservable	Absent
852	705	Barton-upon-Humber	Medieval	N/A	N/A	Female?	Female/Female?	Middle adult (35-49yrs)	N/A	N/A	Pre-tobacco	Unobservable	Absent
858	749	Barton-upon-Humber	Medieval	N/A	N/A	Female	Female/Female?	Middle adult (35-49yrs)	N/A	N/A	Pre-tobacco	Unobservable	Absent
861	1618	Barton-upon-Humber	Medieval	N/A	N/A	Male	Male/Male?	Middle adult (35-49yrs)	N/A	N/A	Pre-tobacco	Absent	Absent
36	3	Barton-upon-Humber	Post-medieval	N/A	N/A	Male?	Male/Male?	Unknown adult (20+yrs)	Unobservable for tobacco consumption status	Tobacco consumer	Tobacco consumer	Absent	Absent
40	28	Barton-upon-Humber	Post-medieval	N/A	N/A	Male?	Male/Male?	Middle adult (35-49yrs)	Unobservable for tobacco consumption status	Tobacco consumer	Tobacco consumer	Unobservable	Present
41	35	Barton-upon-Humber	Post-medieval	N/A	N/A	Male	Male/Male?	Young adult (20-34yrs)	No evidence for tobacco consumption	N/A	Tobacco non-consumer	Present	Unobservable
42	37	Barton-upon-Humber	Post-medieval	N/A	N/A	Male	Male/Male?	Young adult (20-34yrs)	No evidence for tobacco consumption	N/A	Tobacco non-consumer	Absent	Absent
43	66	Barton-upon-Humber	Post-medieval	N/A	N/A	Female	Female/Female?	Middle adult (35-49yrs)	No evidence for tobacco consumption	N/A	Tobacco non-consumer	Absent	Absent
44	70	Barton-upon-Humber	Post-medieval	N/A	N/A	Female	Female/Female?	Unknown adult (20+yrs)	Unobservable for tobacco consumption status	N/A	Unknown tobacco status	Absent	Unobservable
45	72	Barton-upon-Humber	Post-medieval	N/A	N/A	Male?	Male/Male?	Middle adult (35-49yrs)	No evidence for tobacco consumption	N/A	Tobacco non-consumer	Unobservable	Present
48	93	Barton-upon-Humber	Post-medieval	N/A	N/A	Male?	Male/Male?	Middle adult (35-49yrs)	Unobservable for tobacco consumption status	Tobacco non-consumer	Tobacco non-consumer	Unobservable	Absent
49	95	Barton-upon-Humber	Post-medieval	N/A	N/A	Male	Male/Male?	Mature adult (50+yrs)	Unobservable for tobacco consumption status	Tobacco non-consumer	Tobacco non-consumer	Unobservable	Present
50	103	Barton-upon-Humber	Post-medieval	N/A	N/A	Indeterminate	Unknown	Young adult (20-34yrs)	Unobservable for tobacco consumption status	Tobacco non-consumer	Tobacco non-consumer	Present	Absent
52	107	Barton-upon-Humber	Post-medieval	N/A	N/A	Male?	Male/Male?	Middle adult (35-49yrs)	Pipenotch present	N/A	Tobacco consumer	Absent	Present
53	109	Barton-upon-Humber	Post-medieval	N/A	N/A	Male	Male/Male?	Mature adult (50+yrs)	Unobservable for tobacco consumption status	N/A	Unknown tobacco status	Unobservable	Absent
55	119	Barton-upon-Humber	Post-medieval	N/A	N/A	Male?	Male/Male?	Young adult (20-34yrs)	No evidence for tobacco consumption	N/A	Tobacco non-consumer	Present	Absent
58	140	Barton-upon-Humber	Post-medieval	N/A	N/A	Male	Male/Male?	Young adult (20-34yrs)	Unobservable for tobacco consumption status	Tobacco non-consumer	Tobacco non-consumer	Present	Absent
61	145	Barton-upon-Humber	Post-medieval	N/A	N/A	Male	Male/Male?	Middle adult (35-49yrs)	Unobservable for tobacco consumption status	Tobacco consumer	Tobacco consumer	Unobservable	Absent
63	150	Barton-upon-Humber	Post-medieval	N/A	N/A	Female?	Female/Female?	Young adult (20-34yrs)	Lingual staining only	N/A	Tobacco consumer	Present	Absent
64	152	Barton-upon-Humber	Post-medieval	N/A	N/A	Indeterminate	Unknown	Young adult (20-34yrs)	Lingual staining only	N/A	Tobacco consumer	Absent	Absent
65	153	Barton-upon-Humber	Post-medieval	N/A	N/A	Male	Male/Male?	Mature adult (50+yrs)	Unobservable for tobacco consumption status	Tobacco consumer	Tobacco consumer	Unobservable	Absent
67	165	Barton-upon-Humber	Post-medieval	N/A	N/A	Male	Male/Male?	Middle adult (35-49yrs)	Lingual staining only	N/A	Tobacco consumer	Present	Absent
72	184	Barton-upon-Humber	Post-medieval	N/A	N/A	Male	Male/Male?	Young adult (20-34yrs)	Lingual staining only	N/A	Tobacco consumer	Present	Absent
73	191	Barton-upon-Humber	Post-medieval	N/A	N/A	Male	Male/Male?	Mature adult (50+yrs)	Unobservable for tobacco consumption status	Tobacco consumer	Tobacco consumer	Present	Absent
74	194	Barton-upon-Humber	Post-medieval	N/A	N/A	Male	Male/Male?	Middle adult (35-49yrs)	Unobservable for tobacco consumption status	Tobacco consumer	Tobacco consumer	Unobservable	Absent
75	196	Barton-upon-Humber	Post-medieval	N/A	N/A	Female?	Female/Female?	Middle adult (35-49yrs)	Unobservable for tobacco consumption status	Tobacco non-consumer	Tobacco non-consumer	Unobservable	Absent
78	252	Barton-upon-Humber	Post-medieval	N/A	N/A	Male	Male/Male?	Middle adult (35-49yrs)	Unobservable for tobacco consumption status	Tobacco consumer	Tobacco consumer	Unobservable	Present
79	257	Barton-upon-Humber	Post-medieval	N/A	N/A	Male?	Male/Male?	Young adult (20-34yrs)	Pipenotch present	N/A	Tobacco consumer	Unobservable	Present
80	265	Barton-upon-Humber	Post-medieval	N/A	N/A	Female	Female/Female?	Middle adult (35-49yrs)	Unobservable for tobacco consumption status	Tobacco consumer	Tobacco consumer	Present	Absent
83	347	Barton-upon-Humber	Post-medieval	N/A	N/A	Female	Female/Female?	Young adult (20-34yrs)	Unobservable for tobacco consumption status	N/A	Unknown tobacco status	Present	Unobservable
84	348	Barton-upon-Humber	Post-medieval	N/A	N/A	Female	Female/Female?	Young adult (20-34yrs)	Unobservable for tobacco consumption status	Tobacco consumer	Tobacco consumer	Present	Absent
85	372	Barton-upon-Humber	Post-medieval	N/A	N/A	Male	Male/Male?	Mature adult (50+yrs)	Unobservable for tobacco consumption status	Tobacco non-consumer	Tobacco non-consumer	Present	Unobservable
86	404	Barton-upon-Humber	Post-medieval	N/A	N/A	Male?	Male/Male?	Middle adult (35-49yrs)	Unobservable for tobacco consumption status	Tobacco consumer	Tobacco consumer	Unobservable	Absent
87	407	Barton-upon-Humber	Post-medieval	N/A	N/A	Male	Male/Male?	Young adult (20-34yrs)	Pipenotch present	N/A	Tobacco consumer	Unobservable	Present
88	451	Barton-upon-Humber	Post-medieval	N/A	N/A	Male	Male/Male?	Middle adult (35-49yrs)	Unobservable for tobacco consumption status	N/A	Unknown tobacco status	Present	Absent
89	547	Barton-upon-Humber	Post-medieval	N/A	N/A	Indeterminate	Unknown	Young adult (20-34yrs)	Unobservable for tobacco consumption status	N/A	Unknown tobacco status	Present	Present
90	559	Barton-upon-Humber	Post-medieval	N/A	N/A	Male	Male/Male?	Mature adult (50+yrs)	Unobservable for tobacco consumption status	Tobacco consumer	Tobacco consumer	Unobservable	Present
92	661	Barton-upon-Humber	Post-medieval	N/A	N/A	Indeterminate	Unknown	Middle adult (35-49yrs)	Unobservable for tobacco consumption status	Tobacco non-consumer	Tobacco non-consumer	Unobservable	Absent
93	783	Barton-upon-Humber	Post-medieval	N/A	N/A	Male	Male/Male?	Middle adult (35-49yrs)	Unobservable for tobacco consumption status	Tobacco non-consumer	Tobacco non-consumer	Unobservable	Absent
94	911	Barton-upon-Humber	Post-medieval	N/A	N/A	Male	Male/Male?	Mature adult (50+yrs)	Unobservable for tobacco consumption status	Tobacco consumer	Tobacco consumer	Present	Unobservable
95	1014	Barton-upon-Humber	Post-medieval	N/A	N/A	Female	Female/Female?	Young adult (20-34yrs)	No evidence for tobacco consumption	N/A	Tobacco non-consumer	Present	Absent
96	1336	Barton-upon-Humber	Post-medieval	N/A	N/A	Female	Female/Female?	Young adult (20-34yrs)	No evidence for tobacco consumption	N/A	Tobacco non-consumer	Absent	Absent
97	1337	Barton-upon-Humber	Post-medieval	N/A	N/A	Female?	Female/Female?	Young adult (20-34yrs)	No evidence for tobacco consumption	N/A	Tobacco non-consumer	Unobservable	Absent
98	1339	Barton-upon-Humber	Post-medieval	N/A	N/A	Male	Male/Male?	Young adult (20-34yrs)	Unobservable for tobacco consumption status	N/A	Unknown tobacco status	Unobservable	Present
99	1350	Barton-upon-Humber	Post-medieval	N/A	N/A	Male	Male/Male?	Middle adult (35-49yrs)	Unobservable for tobacco consumption status	Tobacco non-consumer	Tobacco non-consumer	Unobservable	Absent
100	1343	Barton-upon-Humber	Post-medieval	N/A	N/A	Male?	Male/Male?	Mature adult (50+yrs)	Unobservable for tobacco consumption status	Tobacco consumer	Tobacco consumer	Present	Absent
101	1356	Barton-upon-Humber	Post-medieval	N/A	N/A	Female	Female/Female?	Young adult (20-34yrs)	No evidence for tobacco consumption	N/A	Tobacco non-consumer	Present	Absent
102	1362	Barton-upon-Humber	Post-medieval	N/A	N/A	Female?	Female/Female?	Mature adult (50+yrs)	Unobservable for tobacco consumption status	Tobacco non-consumer	Tobacco non-consumer	Present	Absent
103	1363	Barton-upon-Humber	Post-medieval	N/A	N/A	Indeterminate	Unknown	Middle adult (35-49yrs)	Unobservable for tobacco consumption status	N/A	Unknown tobacco status	Absent	Absent
104	1365	Barton-upon-Humber	Post-medieval	N/A	N/A	Male	Male/Male?	Mature adult (50+yrs)	Pipenotch present	N/A	Tobacco consumer	Absent	Absent
105	1366	Barton-upon-Humber	Post-medieval	N/A	N/A	Male	Male/Male?	Mature adult (50+yrs)	Unobservable for tobacco consumption status	N/A	Unknown tobacco status	Absent	Present
106	1370	Barton-upon-Humber	Post-medieval	N/A	N/A	Male	Male/Male?	Middle adult (35-49yrs)	Unobservable for tobacco consumption status	Tobacco consumer	Tobacco consumer	Absent	Absent
107	1414	Barton-upon-Humber	Post-medieval	N/A	N/A	Male	Male/Male?	Young adult (20-34yrs)	Lingual staining only	N/A	Tobacco consumer	Unobservable	Present
108	1448	Barton-upon-Humber	Post-medieval	N/A	N/A	Male?	Male/Male?	Young adult (20-34yrs)	Lingual staining only	N/A	Tobacco consumer	Present	Present
109	1449	Barton-upon-Humber	Post-medieval	N/A	N/A	Male	Male/Male?	Mature adult (50+yrs)	Unobservable for tobacco consumption status	N/A	Unknown tobacco status	Present	Unobservable
110	1460	Barton-upon-Humber	Post-medieval	N/A	N/A	Male	Male/Male?	Young adult (20-34yrs)	Unobservable for tobacco consumption status	Tobacco non-consumer	Tobacco non-consumer	Absent	Absent
111	2072	Barton-upon-Humber	Post-medieval	N/A	N/A	Male	Male/Male?	Mature adult (50+yrs)	Unobservable for tobacco consumption status	N/A	Unknown tobacco status	Present	Absent
112	2060	Barton-upon-Humber	Post-medieval	N/A	N/A	Male?	Male/Male?	Middle adult (35-49yrs)	No evidence for tobacco consumption	N/A	Tobacco non-consumer	Present	Present
113	2135	Barton-upon-Humber	Post-medieval	N/A	N/A	Male	Male/Male?	Mature adult (50+yrs)	No evidence for tobacco consumption	N/A	Tobacco non-consumer	Absent	Absent
114	1481	Barton-upon-Humber	Post-medieval	N/A	N/A	Female?	Female/Female?	Middle adult (35-49yrs)	Unobservable for tobacco consumption status	N/A	Unknown tobacco status	Present	Absent
115	2010	Barton-upon-Humber	Post-medieval	N/A	N/A	Male?	Male/Male?	Middle adult (35-49yrs)	Lingual staining only	N/A	Tobacco consumer	Present	Absent
116	1975	Barton-upon-Humber	Post-medieval	N/A	N/A	Male	Male/Male?	Middle adult (35-49yrs)	Unobservable for tobacco consumption status	Tobacco consumer	Tobacco consumer	Unobservable	Absent
117	2026	Barton-upon-Humber	Post-medieval	N/A	N/A	Male	Male/Male?	Mature adult (50+yrs)	Pipenotch present	N/A	Tobacco consumer	Present	Absent
118	1943	Barton-upon-Humber	Post-medieval	N/A	N/A	Male	Male/Male?	Young adult (20-34yrs)	Pipenotch present	N/A	Tobacco consumer	Unobservable	Absent
119	2045	Barton-upon-Humber	Post-medieval	N/A	N/A	Male?	Male/Male?	Mature adult (50+yrs)	Lingual staining only	N/A	Tobacco consumer	Unobservable	Absent
120	1945	Barton-upon-Humber	Post-medieval	N/A	N/A	Male	Male/Male?	Mature adult (50+yrs)	Pipenotch present	N/A	Tobacco consumer	Present	Present
121	1983	Barton-upon-Humber	Post-medieval	N/A	N/A	Female	Female/Female?	Young adult (20-34yrs)	Lingual staining only	N/A	Tobacco consumer	Unobservable	Present
122	1702	Barton-upon-Humber	Post-medieval	N/A	N/A	Male	Male/Male?	Young adult (20-34yrs)	Unobservable for tobacco consumption status	N/A	Unknown tobacco status	Unobservable	Absent
123	1984	Barton-upon-Humber	Post-medieval	N/A	N/A	Female	Female/Female?	Mature adult (50+yrs)	Lingual staining only	N/A	Tobacco consumer	Present	Unobservable
124	219	Barton-upon-Humber	Post-medieval	N/A	N/A	Male	Male/Male?	Unknown adult (20+yrs)	Unobservable for tobacco consumption status	N/A	Unknown tobacco status	Absent	Unobservable
125	1950	Barton-upon-Humber	Post-medieval	N/A	N/A	Male?	Male/Male?	Mature adult (50+yrs)	Unobservable for tobacco consumption status	Tobacco consumer	Tobacco consumer	Present	Absent
126	2016	Barton-upon-Humber	Post-medieval	N/A	N/A	Male	Male/Male?	Mature adult (50+yrs)	Pipenotch present	N/A	Tobacco consumer	Absent	Unobservable
140	91	Barton-upon-Humber	Post-medieval	N/A	N/A	Female	Female/Female?	Young adult (20-34yrs)	Unobservable for tobacco consumption status	N/A	Unknown tobacco status	Absent	Unobservable
141	2047	Barton-upon-Humber	Post-medieval	N/A	N/A	Male	Male/Male?	Mature adult (50+yrs)	Unobservable for tobacco consumption status	Tobacco consumer	Tobacco consumer	Present	Unobservable
142	426	Barton-upon-Humber	Post-medieval	N/A	N/A	Male?	Male/Male?	Unknown adult (20+yrs)	No evidence for tobacco consumption	N/A	Tobacco non-consumer	Present	Unobservable
144	1496	Barton-upon-Humber	Post-medieval	N/A	N/A	Male	Male/Male?	Young adult (20-34yrs)	No evidence for tobacco consumption	N/A	Tobacco non-consumer	Present	Absent
145	2166	Barton-upon-Humber	Post-medieval	N/A	N/A	Male	Male/Male?	Middle adult (35-49yrs)	No evidence for tobacco consumption	N/A	Tobacco non-consumer	Present	Absent
146	1508	Barton-upon-Humber	Post-medieval	N/A	N/A	Male	Male/Male?	Middle adult (35-49yrs)	Unobservable for tobacco consumption status	Tobacco consumer	Tobacco consumer	Absent	Absent
147	1399	Barton-upon-Humber	Post-medieval	N/A	N/A	Male?	Male/Male?	Mature adult (50+yrs)	Pipenotch present	N/A	Tobacco consumer	Unobservable	Present
148	2043	Barton-upon-Humber	Post-medieval	N/A	N/A	Male	Male/Male?	Middle adult (35-49yrs)	Lingual staining only	N/A	Tobacco consumer	Present	Absent
149	1957	Barton-upon-Humber	Post-medieval	N/A	N/A	Male	Male/Male?	Mature adult (50+yrs)	Unobservable for tobacco consumption status	Tobacco consumer	Tobacco consumer	Present	Unobservable
150	2040	Barton-upon-Humber	Post-medieval	N/A	N/A	Female	Female/Female?	Middle adult (35-49yrs)	No evidence for tobacco consumption	N/A	Tobacco non-consumer	Present	Present
152	2638	Barton-upon-Humber	Post-medieval	N/A	N/A	Male	Male/Male?	Mature adult (50+yrs)	No evidence for tobacco consumption	N/A	Tobacco non-consumer	Absent	Unobservable
153	2007	Barton-upon-Humber	Post-medieval	N/A	N/A	Unobservable	Unknown	Young adult (20-34yrs)	Unobservable for tobacco consumption status	N/A	Unknown tobacco status	Unobservable	Present
154	2628	Barton-upon-Humber	Post-medieval	N/A	N/A	Male?	Male/Male?	Middle adult (35-49yrs)	Lingual staining only	N/A	Tobacco consumer	Present	Present
155	2627	Barton-upon-Humber	Post-medieval	N/A	N/A	Male	Male/Male?	Mature adult (50+yrs)	Unobservable for tobacco consumption status	Tobacco consumer	Tobacco consumer	Unobservable	Absent
156	185	Barton-upon-Humber	Post-medieval	N/A	N/A	Male	Male/Male?	Middle adult (35-49yrs)	Unobservable for tobacco consumption status	N/A	Unknown tobacco status	Unobservable	Absent
157	1963	Barton-upon-Humber	Post-medieval	N/A	N/A	Male?	Male/Male?	Young adult (20-34yrs)	Pipenotch present	N/A	Tobacco consumer	Present	Present
158	1390	Barton-upon-Humber	Post-medieval	N/A	N/A	Female	Female/Female?	Young adult (20-34yrs)	No evidence for tobacco consumption	N/A	Tobacco non-consumer	Absent	Present
160	1462	Barton-upon-Humber	Post-medieval	N/A	N/A	Male?	Male/Male?	Middle adult (35-49yrs)	Unobservable for tobacco consumption status	N/A	Unknown tobacco status	Present	Unobservable
161	1973	Barton-upon-Humber	Post-medieval	N/A	N/A	Male	Male/Male?	Young adult (20-34yrs)	Pipenotch present	N/A	Tobacco consumer	Present	Present
162	1442	Barton-upon-Humber	Post-medieval	N/A	N/A	Female	Female/Female?	Young adult (20-34yrs)	Unobservable for tobacco consumption status	Tobacco consumer	Tobacco consumer	Unobservable	Absent
163	1441	Barton-upon-Humber	Post-medieval	N/A	N/A	Male	Male/Male?	Middle adult (35-49yrs)	No evidence for tobacco consumption	N/A	Tobacco non-consumer	Present	Absent
164	1682	Barton-upon-Humber	Post-medieval	N/A	N/A	Male	Male/Male?	Young adult (20-34yrs)	No evidence for tobacco consumption	N/A	Tobacco non-consumer	Absent	Absent
165	97	Barton-upon-Humber	Post-medieval	N/A	N/A	Male	Male/Male?	Mature adult (50+yrs)	Unobservable for tobacco consumption status	Tobacco consumer	Tobacco consumer	Absent	Present
590	2115	Barton-upon-Humber	Post-medieval	N/A	N/A	Female	Female/Female?	Mature adult (50+yrs)	Unobservable for tobacco consumption status	N/A	Unknown tobacco status	Absent	Absent
591	1934	Barton-upon-Humber	Post-medieval	N/A	N/A	Female	Female/Female?	Young adult (20-34yrs)	Unobservable for tobacco consumption status	N/A	Unknown tobacco status	Present	Absent
593	1342	Barton-upon-Humber	Post-medieval	N/A	N/A	Female	Female/Female?	Mature adult (50+yrs)	Unobservable for tobacco consumption status	Tobacco consumer	Tobacco consumer	Present	Absent
600	89	Barton-upon-Humber	Post-medieval	N/A	N/A	Female	Female/Female?	Mature adult (50+yrs)	Unobservable for tobacco consumption status	Tobacco consumer	Tobacco consumer	Present	Present
601	596	Barton-upon-Humber	Post-medieval	N/A	N/A	Female	Female/Female?	Middle adult (35-49yrs)	Unobservable for tobacco consumption status	Tobacco consumer	Tobacco consumer	Unobservable	Absent
603	176	Barton-upon-Humber	Post-medieval	N/A	N/A	Female	Female/Female?	Middle adult (35-49yrs)	Unobservable for tobacco consumption status	Tobacco non-consumer	Tobacco non-consumer	Present	Absent
604	1938	Barton-upon-Humber	Post-medieval	N/A	N/A	Female	Female/Female?	Unknown adult (20+yrs)	Unobservable for tobacco consumption status	Tobacco consumer	Tobacco consumer	Present	Absent
606	2629	Barton-upon-Humber	Post-medieval	N/A	N/A	Female	Female/Female?	Unknown adult (20+yrs)	Unobservable for tobacco consumption status	Tobacco non-consumer	Tobacco non-consumer	Absent	Unobservable
609	2692	Barton-upon-Humber	Post-medieval	N/A	N/A	Female	Female/Female?	Middle adult (35-49yrs)	Unobservable for tobacco consumption status	Tobacco non-consumer	Tobacco non-consumer	Unobservable	Absent
613	29	Barton-upon-Humber	Post-medieval	N/A	N/A	Female	Female/Female?	Middle adult (35-49yrs)	Unobservable for tobacco consumption status	N/A	Unknown tobacco status	Unobservable	Absent
616	2088	Barton-upon-Humber	Post-medieval	N/A	N/A	Female	Female/Female?	Middle adult (35-49yrs)	Unobservable for tobacco consumption status	Tobacco non-consumer	Tobacco non-consumer	Unobservable	Absent
617	1450	Barton-upon-Humber	Post-medieval	N/A	N/A	Female?	Female/Female?	Middle adult (35-49yrs)	Unobservable for tobacco consumption status	Tobacco consumer	Tobacco consumer	Unobservable	Absent
622	1433	Barton-upon-Humber	Post-medieval	N/A	N/A	Female	Female/Female?	Middle adult (35-49yrs)	Lingual staining only	N/A	Tobacco consumer	Present	Absent
624	2636	Barton-upon-Humber	Post-medieval	N/A	N/A	Female	Female/Female?	Middle adult (35-49yrs)	No evidence for tobacco consumption	N/A	Tobacco non-consumer	Unobservable	Absent
626	2163	Barton-upon-Humber	Post-medieval	N/A	N/A	Female?	Female/Female?	Young adult (20-34yrs)	Unobservable for tobacco consumption status	Tobacco consumer	Tobacco consumer	Unobservable	Present
627	2039	Barton-upon-Humber	Post-medieval	N/A	N/A	Female	Female/Female?	Young adult (20-34yrs)	No evidence for tobacco consumption	N/A	Tobacco non-consumer	Present	Absent
628	1423	Barton-upon-Humber	Post-medieval	N/A	N/A	Female?	Female/Female?	Mature adult (50+yrs)	Unobservable for tobacco consumption status	Tobacco non-consumer	Tobacco non-consumer	Present	Unobservable
629	406	Barton-upon-Humber	Post-medieval	N/A	N/A	Female?	Female/Female?	Middle adult (35-49yrs)	Unobservable for tobacco consumption status	Tobacco consumer	Tobacco consumer	Unobservable	Present
630	1966	Barton-upon-Humber	Post-medieval	N/A	N/A	Female	Female/Female?	Mature adult (50+yrs)	Unobservable for tobacco consumption status	Tobacco consumer	Tobacco consumer	Present	Absent
631	1471	Barton-upon-Humber	Post-medieval	N/A	N/A	Female	Female/Female?	Middle adult (35-49yrs)	Unobservable for tobacco consumption status	Tobacco non-consumer	Tobacco non-consumer	Unobservable	Absent
635	1951	Barton-upon-Humber	Post-medieval	N/A	N/A	Female	Female/Female?	Middle adult (35-49yrs)	Unobservable for tobacco consumption status	Tobacco consumer	Tobacco consumer	Present	Unobservable
636	2050	Barton-upon-Humber	Post-medieval	N/A	N/A	Female	Female/Female?	Young adult (20-34yrs)	Unobservable for tobacco consumption status	Tobacco consumer	Tobacco consumer	Absent	Absent
639	1429	Barton-upon-Humber	Post-medieval	N/A	N/A	Female	Female/Female?	Middle adult (35-49yrs)	Pipenotch present	N/A	Tobacco consumer	Unobservable	Absent
641	1965	Barton-upon-Humber	Post-medieval	N/A	N/A	Female	Female/Female?	Young adult (20-34yrs)	No evidence for tobacco consumption	N/A	Tobacco non-consumer	Present	Present
642	1419	Barton-upon-Humber	Post-medieval	N/A	N/A	Female	Female/Female?	Mature adult (50+yrs)	Unobservable for tobacco consumption status	N/A	Unknown tobacco status	Unobservable	Absent
644	640	Barton-upon-Humber	Post-medieval	N/A	N/A	Female?	Female/Female?	Mature adult (50+yrs)	Unobservable for tobacco consumption status	N/A	Unknown tobacco status	Unobservable	Absent
645	69	Barton-upon-Humber	Post-medieval	N/A	N/A	Female	Female/Female?	Middle adult (35-49yrs)	Unobservable for tobacco consumption status	Tobacco non-consumer	Tobacco non-consumer	Absent	Absent
646	1478.2	Barton-upon-Humber	Post-medieval	N/A	N/A	Female	Female/Female?	Young adult (20-34yrs)	Unobservable for tobacco consumption status	Tobacco consumer	Tobacco consumer	Unobservable	Absent
653	1369	Barton-upon-Humber	Post-medieval	N/A	N/A	Female	Female/Female?	Mature adult (50+yrs)	Unobservable for tobacco consumption status	N/A	Unknown tobacco status	Unobservable	Present
672	2116	Barton-upon-Humber	Post-medieval	N/A	N/A	Female	Female/Female?	Middle adult (35-49yrs)	Pipenotch present	N/A	Tobacco consumer	Present	Unobservable
844	2631	Barton-upon-Humber	Post-medieval	N/A	N/A	Female	Female/Female?	Unknown adult (20+yrs)	Lingual staining only	N/A	Tobacco consumer	Present	Absent
854	1636	Barton-upon-Humber	Post-medieval	N/A	N/A	Female	Female/Female?	Middle adult (35-49yrs)	Lingual staining only	N/A	Tobacco consumer	Absent	Present
855	217	Barton-upon-Humber	Post-medieval	N/A	N/A	Female	Female/Female?	Mature adult (50+yrs)	Unobservable for tobacco consumption status	N/A	Unknown tobacco status	Unobservable	Absent
856	1402	Barton-upon-Humber	Post-medieval	N/A	N/A	Female	Female/Female?	Mature adult (50+yrs)	Unobservable for tobacco consumption status	N/A	Unknown tobacco status	Unobservable	Absent
857	2127	Barton-upon-Humber	Post-medieval	N/A	N/A	Female	Female/Female?	Middle adult (35-49yrs)	Unobservable for tobacco consumption status	N/A	Unknown tobacco status	Present	Absent
859	144	Barton-upon-Humber	Post-medieval	N/A	N/A	Male?	Male/Male?	Unknown adult (20+yrs)	Unobservable for tobacco consumption status	N/A	Unknown tobacco status	Present	Absent
860	1446	Barton-upon-Humber	Post-medieval	N/A	N/A	Female	Female/Female?	Young adult (20-34yrs)	No evidence for tobacco consumption	N/A	Tobacco non-consumer	Present	Absent
863	2633	Barton-upon-Humber	Post-medieval	N/A	N/A	Female?	Female/Female?	Mature adult (50+yrs)	Unobservable for tobacco consumption status	N/A	Unknown tobacco status	Unobservable	Absent
864	1974	Barton-upon-Humber	Post-medieval	N/A	N/A	Female	Female/Female?	Middle adult (35-49yrs)	Pipenotch present	N/A	Tobacco consumer	Present	Unobservable
866	2632	Barton-upon-Humber	Post-medieval	N/A	N/A	Female	Female/Female?	Middle adult (35-49yrs)	Unobservable for tobacco consumption status	N/A	Unknown tobacco status	Absent	Unobservable
166	179049	St James's Gardens Burial Ground	Post-medieval	Middle-High	High-Middle	Female	Female/Female?	Middle adult (35-49yrs)	No evidence for tobacco consumption	N/A	Tobacco non-consumer	Present	Present
167	101015	St James's Gardens Burial Ground	Post-medieval	Middle-High	High-Middle	Male	Male/Male?	Young adult (20-34yrs)	Lingual staining only	N/A	Tobacco consumer	Absent	Present
168	103079	St James's Gardens Burial Ground	Post-medieval	Middle-High	High-Middle	Female	Female/Female?	Young adult (20-34yrs)	Lingual staining only	N/A	Tobacco consumer	Present	Absent
169	103313	St James's Gardens Burial Ground	Post-medieval	Middle-Low	Middle-Low	Male	Male/Male?	Middle adult (35-49yrs)	Unobservable for tobacco consumption status	Tobacco consumer	Tobacco consumer	Present	Absent
170	103486	St James's Gardens Burial Ground	Post-medieval	Middle-Low	Middle-Low	Female	Female/Female?	Mature adult (50+yrs)	Unobservable for tobacco consumption status	N/A	Unknown tobacco status	Present	Present
171	104287	St James's Gardens Burial Ground	Post-medieval	Middle-High	High-Middle	Male	Male/Male?	Middle adult (35-49yrs)	Pipenotch present	N/A	Tobacco consumer	Absent	Absent
172	104441	St James's Gardens Burial Ground	Post-medieval	Middle-High	High-Middle	Female?	Female/Female?	Young adult (20-34yrs)	No evidence for tobacco consumption	N/A	Tobacco non-consumer	Absent	Absent
173	105035	St James's Gardens Burial Ground	Post-medieval	Middle-High	High-Middle	Female	Female/Female?	Middle adult (35-49yrs)	Unobservable for tobacco consumption status	N/A	Unknown tobacco status	Absent	Present
176	106208	St James's Gardens Burial Ground	Post-medieval	Middle-Low	Middle-Low	Male	Male/Male?	Middle adult (35-49yrs)	Unobservable for tobacco consumption status	N/A	Unknown tobacco status	Present	Absent
177	112237	St James's Gardens Burial Ground	Post-medieval	High	High-Middle	Female	Female/Female?	Middle adult (35-49yrs)	Unobservable for tobacco consumption status	N/A	Unknown tobacco status	Present	Present
178	112245	St James's Gardens Burial Ground	Post-medieval	Middle-Low	Middle-Low	Male	Male/Male?	Middle adult (35-49yrs)	Pipenotch present	N/A	Tobacco consumer	Absent	Present
179	112253	St James's Gardens Burial Ground	Post-medieval	High	High-Middle	Male	Male/Male?	Middle adult (35-49yrs)	Unobservable for tobacco consumption status	N/A	Unknown tobacco status	Absent	Absent
180	112263	St James's Gardens Burial Ground	Post-medieval	High	High-Middle	Male	Male/Male?	Young adult (20-34yrs)	Lingual staining only	N/A	Tobacco consumer	Absent	Absent
181	112281	St James's Gardens Burial Ground	Post-medieval	Middle-Low	Middle-Low	Female	Female/Female?	Middle adult (35-49yrs)	Unobservable for tobacco consumption status	Tobacco consumer	Tobacco consumer	Absent	Absent
182	112288	St James's Gardens Burial Ground	Post-medieval	High	High-Middle	Male?	Male/Male?	Young adult (20-34yrs)	Lingual staining only	N/A	Tobacco consumer	Present	Present
183	113130	St James's Gardens Burial Ground	Post-medieval	Middle-Low	Middle-Low	Male	Male/Male?	Young adult (20-34yrs)	Unobservable for tobacco consumption status	Tobacco consumer	Tobacco consumer	Absent	Absent
184	114240	St James's Gardens Burial Ground	Post-medieval	Middle-High	High-Middle	Male	Male/Male?	Middle adult (35-49yrs)	Unobservable for tobacco consumption status	Tobacco consumer	Tobacco consumer	Present	Absent
185	113199	St James's Gardens Burial Ground	Post-medieval	Middle-Low	Middle-Low	Male	Male/Male?	Mature adult (50+yrs)	No evidence for tobacco consumption	N/A	Tobacco non-consumer	Present	Absent
186	113270	St James's Gardens Burial Ground	Post-medieval	Middle-Low	Middle-Low	Male	Male/Male?	Young adult (20-34yrs)	Pipenotch present	N/A	Tobacco consumer	Unobservable	Absent
187	115160	St James's Gardens Burial Ground	Post-medieval	Middle-Low	Middle-Low	Male	Male/Male?	Young adult (20-34yrs)	Pipenotch present	N/A	Tobacco consumer	Absent	Present
188	115090	St James's Gardens Burial Ground	Post-medieval	Middle-High	High-Middle	Female	Female/Female?	Young adult (20-34yrs)	No evidence for tobacco consumption	N/A	Tobacco non-consumer	Absent	Present
189	115332	St James's Gardens Burial Ground	Post-medieval	Middle-Low	Middle-Low	Male	Male/Male?	Mature adult (50+yrs)	Pipenotch present	N/A	Tobacco consumer	Present	Present
190	115411	St James's Gardens Burial Ground	Post-medieval	High	High-Middle	Male?	Male/Male?	Mature adult (50+yrs)	Unobservable for tobacco consumption status	N/A	Unknown tobacco status	Present	Present
191	115477	St James's Gardens Burial Ground	Post-medieval	Middle-High	High-Middle	Male	Male/Male?	Middle adult (35-49yrs)	Pipenotch present	N/A	Tobacco consumer	Absent	Absent
192	115479	St James's Gardens Burial Ground	Post-medieval	Middle-High	High-Middle	Female?	Female/Female?	Unknown adult (20+yrs)	No evidence for tobacco consumption	N/A	Tobacco non-consumer	Present	Unobservable
193	116071	St James's Gardens Burial Ground	Post-medieval	Middle-Low	Middle-Low	Female	Female/Female?	Young adult (20-34yrs)	Lingual staining only	N/A	Tobacco consumer	Present	Absent
194	127315	St James's Gardens Burial Ground	Post-medieval	High	High-Middle	Male	Male/Male?	Middle adult (35-49yrs)	Unobservable for tobacco consumption status	Tobacco non-consumer	Tobacco non-consumer	Present	Present
195	125214	St James's Gardens Burial Ground	Post-medieval	Middle-High	High-Middle	Female	Female/Female?	Young adult (20-34yrs)	No evidence for tobacco consumption	N/A	Tobacco non-consumer	Absent	Absent
196	127357	St James's Gardens Burial Ground	Post-medieval	Middle-Low	Middle-Low	Male	Male/Male?	Middle adult (35-49yrs)	Lingual staining only	N/A	Tobacco consumer	Absent	Absent
197	128110	St James's Gardens Burial Ground	Post-medieval	Middle-High	High-Middle	Male	Male/Male?	Young adult (20-34yrs)	Pipenotch present	N/A	Tobacco consumer	Unobservable	Absent
198	128315	St James's Gardens Burial Ground	Post-medieval	Middle-Low	Middle-Low	Male	Male/Male?	Middle adult (35-49yrs)	No evidence for tobacco consumption	N/A	Tobacco non-consumer	Present	Present
199	128466	St James's Gardens Burial Ground	Post-medieval	Middle-High	High-Middle	Female?	Female/Female?	Young adult (20-34yrs)	Lingual staining only	N/A	Tobacco consumer	Unobservable	Absent
200	130374	St James's Gardens Burial Ground	Post-medieval	Middle-Low	Middle-Low	Female	Female/Female?	Young adult (20-34yrs)	Unobservable for tobacco consumption status	Tobacco consumer	Tobacco consumer	Present	Present
201	131083	St James's Gardens Burial Ground	Post-medieval	High	High-Middle	Male	Male/Male?	Young adult (20-34yrs)	No evidence for tobacco consumption	N/A	Tobacco non-consumer	Absent	Present
202	131097	St James's Gardens Burial Ground	Post-medieval	Middle-High	High-Middle	Female	Female/Female?	Middle adult (35-49yrs)	No evidence for tobacco consumption	N/A	Tobacco non-consumer	Unobservable	Absent
203	131184	St James's Gardens Burial Ground	Post-medieval	High	High-Middle	Female	Female/Female?	Middle adult (35-49yrs)	Unobservable for tobacco consumption status	N/A	Unknown tobacco status	Present	Present
204	132206	St James's Gardens Burial Ground	Post-medieval	Middle-High	High-Middle	Female	Female/Female?	Young adult (20-34yrs)	No evidence for tobacco consumption	N/A	Tobacco non-consumer	Absent	Absent
205	134070	St James's Gardens Burial Ground	Post-medieval	Middle-High	High-Middle	Indeterminate	Unknown	Young adult (20-34yrs)	Unobservable for tobacco consumption status	Tobacco consumer	Tobacco consumer	Absent	Absent
206	134072	St James's Gardens Burial Ground	Post-medieval	Middle-High	High-Middle	Male	Male/Male?	Middle adult (35-49yrs)	Pipenotch present	N/A	Tobacco consumer	Unobservable	Present
207	134107	St James's Gardens Burial Ground	Post-medieval	Middle-Low	Middle-Low	Female	Female/Female?	Young adult (20-34yrs)	Unobservable for tobacco consumption status	Tobacco consumer	Tobacco consumer	Unobservable	Absent
208	134130	St James's Gardens Burial Ground	Post-medieval	Middle-Low	Middle-Low	Male	Male/Male?	Middle adult (35-49yrs)	Pipenotch present	N/A	Tobacco consumer	Present	Present
209	134164	St James's Gardens Burial Ground	Post-medieval	High	High-Middle	Female	Female/Female?	Middle adult (35-49yrs)	Lingual staining only	N/A	Tobacco consumer	Unobservable	Absent
210	134219	St James's Gardens Burial Ground	Post-medieval	High	High-Middle	Male	Male/Male?	Middle adult (35-49yrs)	Unobservable for tobacco consumption status	Tobacco non-consumer	Tobacco non-consumer	Present	Present
211	135249	St James's Gardens Burial Ground	Post-medieval	Middle-High	High-Middle	Male	Male/Male?	Middle adult (35-49yrs)	Unobservable for tobacco consumption status	N/A	Unknown tobacco status	Absent	Present
212	137039	St James's Gardens Burial Ground	Post-medieval	Middle-High	High-Middle	Male	Male/Male?	Middle adult (35-49yrs)	No evidence for tobacco consumption	N/A	Tobacco non-consumer	Absent	Absent
213	137167	St James's Gardens Burial Ground	Post-medieval	Middle-High	High-Middle	Male	Male/Male?	Young adult (20-34yrs)	Lingual staining only	N/A	Tobacco consumer	Present	Unobservable
214	138095	St James's Gardens Burial Ground	Post-medieval	Middle-Low	Middle-Low	Male	Male/Male?	Young adult (20-34yrs)	Unobservable for tobacco consumption status	Tobacco non-consumer	Tobacco non-consumer	Present	Absent
215	138181	St James's Gardens Burial Ground	Post-medieval	Middle-Low	Middle-Low	Male	Male/Male?	Middle adult (35-49yrs)	Pipenotch present	N/A	Tobacco consumer	Present	Absent
216	139121	St James's Gardens Burial Ground	Post-medieval	Middle-Low	Middle-Low	Female?	Female/Female?	Young adult (20-34yrs)	Lingual staining only	N/A	Tobacco consumer	Present	Absent
217	139156	St James's Gardens Burial Ground	Post-medieval	Middle-Low	Middle-Low	Male	Male/Male?	Middle adult (35-49yrs)	Unobservable for tobacco consumption status	Tobacco consumer	Tobacco consumer	Unobservable	Present
218	140221	St James's Gardens Burial Ground	Post-medieval	High	High-Middle	Male	Male/Male?	Mature adult (50+yrs)	Unobservable for tobacco consumption status	Tobacco non-consumer	Tobacco non-consumer	Present	Absent
219	142005	St James's Gardens Burial Ground	Post-medieval	Middle-Low	Middle-Low	Female	Female/Female?	Young adult (20-34yrs)	Unobservable for tobacco consumption status	Tobacco consumer	Tobacco consumer	Absent	Present
220	143183	St James's Gardens Burial Ground	Post-medieval	Middle-High	High-Middle	Female	Female/Female?	Young adult (20-34yrs)	Lingual staining only	N/A	Tobacco consumer	Present	Absent
221	143280	St James's Gardens Burial Ground	Post-medieval	Middle-Low	Middle-Low	Female	Female/Female?	Young adult (20-34yrs)	Lingual staining only	N/A	Tobacco consumer	Present	Absent
222	144492	St James's Gardens Burial Ground	Post-medieval	Middle-High	High-Middle	Female?	Female/Female?	Middle adult (35-49yrs)	Unobservable for tobacco consumption status	Tobacco consumer	Tobacco consumer	Present	Present
223	145165	St James's Gardens Burial Ground	Post-medieval	Middle-Low	Middle-Low	Male	Male/Male?	Middle adult (35-49yrs)	Lingual staining only	N/A	Tobacco consumer	Present	Absent
224	146094	St James's Gardens Burial Ground	Post-medieval	Middle-High	High-Middle	Female	Female/Female?	Young adult (20-34yrs)	Lingual staining only	N/A	Tobacco consumer	Unobservable	Absent
225	146187	St James's Gardens Burial Ground	Post-medieval	Middle-High	High-Middle	Male	Male/Male?	Middle adult (35-49yrs)	Pipenotch present	N/A	Tobacco consumer	Present	Present
226	146229	St James's Gardens Burial Ground	Post-medieval	High	High-Middle	Female	Female/Female?	Young adult (20-34yrs)	Unobservable for tobacco consumption status	Tobacco non-consumer	Tobacco non-consumer	Absent	Absent
227	148071	St James's Gardens Burial Ground	Post-medieval	Middle-High	High-Middle	Male	Male/Male?	Middle adult (35-49yrs)	Unobservable for tobacco consumption status	N/A	Unknown tobacco status	Absent	Absent
228	148277	St James's Gardens Burial Ground	Post-medieval	Middle-High	High-Middle	Female	Female/Female?	Middle adult (35-49yrs)	No evidence for tobacco consumption	N/A	Tobacco non-consumer	Present	Absent
229	150059	St James's Gardens Burial Ground	Post-medieval	Middle-High	High-Middle	Female	Female/Female?	Young adult (20-34yrs)	Unobservable for tobacco consumption status	Tobacco non-consumer	Tobacco non-consumer	Absent	Absent
230	150065	St James's Gardens Burial Ground	Post-medieval	Middle-High	High-Middle	Male?	Male/Male?	Young adult (20-34yrs)	No evidence for tobacco consumption	N/A	Tobacco non-consumer	Absent	Present
231	150085	St James's Gardens Burial Ground	Post-medieval	Middle-High	High-Middle	Female	Female/Female?	Middle adult (35-49yrs)	No evidence for tobacco consumption	N/A	Tobacco non-consumer	Absent	Present
232	150167	St James's Gardens Burial Ground	Post-medieval	Middle-Low	Middle-Low	Female	Female/Female?	Middle adult (35-49yrs)	No evidence for tobacco consumption	N/A	Tobacco non-consumer	Absent	Absent
233	150245	St James's Gardens Burial Ground	Post-medieval	Middle-High	High-Middle	Female	Female/Female?	Middle adult (35-49yrs)	Unobservable for tobacco consumption status	Tobacco consumer	Tobacco consumer	Present	Absent
234	151013	St James's Gardens Burial Ground	Post-medieval	Middle-Low	Middle-Low	Male	Male/Male?	Middle adult (35-49yrs)	Lingual staining only	N/A	Tobacco consumer	Present	Unobservable
235	152166	St James's Gardens Burial Ground	Post-medieval	High	High-Middle	Female	Female/Female?	Unknown adult (20+yrs)	Unobservable for tobacco consumption status	Tobacco consumer	Tobacco consumer	Present	Absent
236	152179	St James's Gardens Burial Ground	Post-medieval	High	High-Middle	Male?	Male/Male?	Middle adult (35-49yrs)	Unobservable for tobacco consumption status	Tobacco non-consumer	Tobacco non-consumer	Present	Absent
237	103524	St James's Gardens Burial Ground	Post-medieval	High	High-Middle	Female	Female/Female?	Young adult (20-34yrs)	Unobservable for tobacco consumption status	Tobacco consumer	Tobacco consumer	Unobservable	Present
238	103539	St James's Gardens Burial Ground	Post-medieval	High	High-Middle	Male	Male/Male?	Middle adult (35-49yrs)	Lingual staining only	N/A	Tobacco consumer	Absent	Absent
239	104419	St James's Gardens Burial Ground	Post-medieval	Middle-High	High-Middle	Female	Female/Female?	Middle adult (35-49yrs)	No evidence for tobacco consumption	N/A	Tobacco non-consumer	Unobservable	Present
240	112474	St James's Gardens Burial Ground	Post-medieval	Middle-High	High-Middle	Female	Female/Female?	Middle adult (35-49yrs)	Unobservable for tobacco consumption status	N/A	Unknown tobacco status	Absent	Absent
241	113455	St James's Gardens Burial Ground	Post-medieval	Middle-Low	Middle-Low	Female?	Female/Female?	Young adult (20-34yrs)	Unobservable for tobacco consumption status	N/A	Unknown tobacco status	Present	Present
242	115589	St James's Gardens Burial Ground	Post-medieval	Middle-Low	Middle-Low	Female	Female/Female?	Young adult (20-34yrs)	No evidence for tobacco consumption	N/A	Tobacco non-consumer	Absent	Present
243	123174	St James's Gardens Burial Ground	Post-medieval	Low	Middle-Low	Female	Female/Female?	Middle adult (35-49yrs)	Lingual staining only	N/A	Tobacco consumer	Present	Present
244	125376	St James's Gardens Burial Ground	Post-medieval	Low	Middle-Low	Female	Female/Female?	Young adult (20-34yrs)	Unobservable for tobacco consumption status	Tobacco non-consumer	Tobacco non-consumer	Present	Absent
245	174085	St James's Gardens Burial Ground	Post-medieval	Middle-High	High-Middle	Female	Female/Female?	Middle adult (35-49yrs)	No evidence for tobacco consumption	N/A	Tobacco non-consumer	Absent	Absent
246	126270	St James's Gardens Burial Ground	Post-medieval	Low	Middle-Low	Male	Male/Male?	Middle adult (35-49yrs)	Unobservable for tobacco consumption status	Tobacco non-consumer	Tobacco non-consumer	Unobservable	Absent
247	126272	St James's Gardens Burial Ground	Post-medieval	Low	Middle-Low	Male?	Male/Male?	Mature adult (50+yrs)	No evidence for tobacco consumption	N/A	Tobacco non-consumer	Present	Absent
248	127385	St James's Gardens Burial Ground	Post-medieval	High	High-Middle	Male	Male/Male?	Middle adult (35-49yrs)	No evidence for tobacco consumption	N/A	Tobacco non-consumer	Present	Present
249	128280	St James's Gardens Burial Ground	Post-medieval	Middle-Low	Middle-Low	Female	Female/Female?	Young adult (20-34yrs)	No evidence for tobacco consumption	N/A	Tobacco non-consumer	Absent	Present
250	129343	St James's Gardens Burial Ground	Post-medieval	Middle-High	High-Middle	Male	Male/Male?	Middle adult (35-49yrs)	Lingual staining only	N/A	Tobacco consumer	Absent	Present
251	134409	St James's Gardens Burial Ground	Post-medieval	Middle-High	High-Middle	Male	Male/Male?	Young adult (20-34yrs)	Pipenotch present	N/A	Tobacco consumer	Present	Present
252	135247	St James's Gardens Burial Ground	Post-medieval	Middle-High	High-Middle	Male?	Male/Male?	Young adult (20-34yrs)	No evidence for tobacco consumption	N/A	Tobacco non-consumer	Absent	Present
253	139164	St James's Gardens Burial Ground	Post-medieval	Middle-High	High-Middle	Male?	Male/Male?	Middle adult (35-49yrs)	No evidence for tobacco consumption	N/A	Tobacco non-consumer	Absent	Unobservable
254	140233	St James's Gardens Burial Ground	Post-medieval	Middle-Low	Middle-Low	Male	Male/Male?	Middle adult (35-49yrs)	Unobservable for tobacco consumption status	Tobacco non-consumer	Tobacco non-consumer	Unobservable	Present
255	147023	St James's Gardens Burial Ground	Post-medieval	Middle-High	High-Middle	Female	Female/Female?	Mature adult (50+yrs)	Unobservable for tobacco consumption status	Tobacco consumer	Tobacco consumer	Present	Absent
256	158202	St James's Gardens Burial Ground	Post-medieval	Middle-Low	Middle-Low	Female	Female/Female?	Young adult (20-34yrs)	Unobservable for tobacco consumption status	Tobacco non-consumer	Tobacco non-consumer	Present	Unobservable
257	160348	St James's Gardens Burial Ground	Post-medieval	Low	Middle-Low	Female?	Female/Female?	Young adult (20-34yrs)	Unobservable for tobacco consumption status	Tobacco non-consumer	Tobacco non-consumer	Absent	Present
258	160368	St James's Gardens Burial Ground	Post-medieval	Low	Middle-Low	Male	Male/Male?	Mature adult (50+yrs)	Unobservable for tobacco consumption status	Tobacco non-consumer	Tobacco non-consumer	Unobservable	Present
259	161316	St James's Gardens Burial Ground	Post-medieval	Low	Middle-Low	Male	Male/Male?	Middle adult (35-49yrs)	Pipenotch present	N/A	Tobacco consumer	Present	Unobservable
260	161370	St James's Gardens Burial Ground	Post-medieval	Low	Middle-Low	Male	Male/Male?	Middle adult (35-49yrs)	Unobservable for tobacco consumption status	N/A	Unknown tobacco status	Present	Absent
261	161382	St James's Gardens Burial Ground	Post-medieval	Low	Middle-Low	Male	Male/Male?	Middle adult (35-49yrs)	Pipenotch present	N/A	Tobacco consumer	Present	Present
262	161384	St James's Gardens Burial Ground	Post-medieval	Low	Middle-Low	Male	Male/Male?	Young adult (20-34yrs)	No evidence for tobacco consumption	N/A	Tobacco non-consumer	Present	Present
263	162352	St James's Gardens Burial Ground	Post-medieval	Low	Middle-Low	Male	Male/Male?	Young adult (20-34yrs)	Pipenotch present	N/A	Tobacco consumer	Absent	Present
264	163417	St James's Gardens Burial Ground	Post-medieval	Low	Middle-Low	Female	Female/Female?	Young adult (20-34yrs)	No evidence for tobacco consumption	N/A	Tobacco non-consumer	Absent	Absent
265	164393	St James's Gardens Burial Ground	Post-medieval	Low	Middle-Low	Female	Female/Female?	Middle adult (35-49yrs)	Unobservable for tobacco consumption status	N/A	Unknown tobacco status	Absent	Present
266	170104	St James's Gardens Burial Ground	Post-medieval	High	High-Middle	Female?	Female/Female?	Mature adult (50+yrs)	Unobservable for tobacco consumption status	Tobacco consumer	Tobacco consumer	Absent	Present
267	170106	St James's Gardens Burial Ground	Post-medieval	High	High-Middle	Male?	Male/Male?	Young adult (20-34yrs)	No evidence for tobacco consumption	N/A	Tobacco non-consumer	Absent	Present
268	172302	St James's Gardens Burial Ground	Post-medieval	Low	Middle-Low	Male	Male/Male?	Middle adult (35-49yrs)	No evidence for tobacco consumption	N/A	Tobacco non-consumer	Present	Present
269	173406	St James's Gardens Burial Ground	Post-medieval	Low	Middle-Low	Female	Female/Female?	Young adult (20-34yrs)	Unobservable for tobacco consumption status	Tobacco non-consumer	Tobacco non-consumer	Present	Present
270	173416	St James's Gardens Burial Ground	Post-medieval	Low	Middle-Low	Female	Female/Female?	Unknown adult (20+yrs)	Unobservable for tobacco consumption status	N/A	Unknown tobacco status	Absent	Absent
271	174278	St James's Gardens Burial Ground	Post-medieval	Low	Middle-Low	Female?	Female/Female?	Middle adult (35-49yrs)	Unobservable for tobacco consumption status	Tobacco non-consumer	Tobacco non-consumer	Present	Present
272	175411	St James's Gardens Burial Ground	Post-medieval	Low	Middle-Low	Male	Male/Male?	Middle adult (35-49yrs)	Pipenotch present	N/A	Tobacco consumer	Present	Absent
273	175415	St James's Gardens Burial Ground	Post-medieval	Low	Middle-Low	Male	Male/Male?	Middle adult (35-49yrs)	Unobservable for tobacco consumption status	Tobacco non-consumer	Tobacco non-consumer	Unobservable	Absent
274	175409	St James's Gardens Burial Ground	Post-medieval	Low	Middle-Low	Female	Female/Female?	Middle adult (35-49yrs)	Unobservable for tobacco consumption status	Tobacco non-consumer	Tobacco non-consumer	Present	Present
275	175417	St James's Gardens Burial Ground	Post-medieval	Low	Middle-Low	Female	Female/Female?	Middle adult (35-49yrs)	Unobservable for tobacco consumption status	Tobacco consumer	Tobacco consumer	Present	Present
276	176320	St James's Gardens Burial Ground	Post-medieval	Low	Middle-Low	Female	Female/Female?	Middle adult (35-49yrs)	Lingual staining only	N/A	Tobacco consumer	Unobservable	Absent
277	179135	St James's Gardens Burial Ground	Post-medieval	Low	Middle-Low	Female	Female/Female?	Middle adult (35-49yrs)	Unobservable for tobacco consumption status	Tobacco non-consumer	Tobacco non-consumer	Present	Present
278	179137	St James's Gardens Burial Ground	Post-medieval	Low	Middle-Low	Male	Male/Male?	Middle adult (35-49yrs)	No evidence for tobacco consumption	N/A	Tobacco non-consumer	Absent	Present
279	179155	St James's Gardens Burial Ground	Post-medieval	Low	Middle-Low	Male	Male/Male?	Middle adult (35-49yrs)	No evidence for tobacco consumption	N/A	Tobacco non-consumer	Absent	Absent
280	179157	St James's Gardens Burial Ground	Post-medieval	Low	Middle-Low	Male	Male/Male?	Middle adult (35-49yrs)	Unobservable for tobacco consumption status	Tobacco non-consumer	Tobacco non-consumer	Present	Absent
281	179159	St James's Gardens Burial Ground	Post-medieval	Low	Middle-Low	Male	Male/Male?	Middle adult (35-49yrs)	No evidence for tobacco consumption	N/A	Tobacco non-consumer	Present	Absent
282	180159	St James's Gardens Burial Ground	Post-medieval	Low	Middle-Low	Male	Male/Male?	Middle adult (35-49yrs)	Unobservable for tobacco consumption status	N/A	Unknown tobacco status	Absent	Absent
283	182199	St James's Gardens Burial Ground	Post-medieval	Low	Middle-Low	Female	Female/Female?	Young adult (20-34yrs)	Unobservable for tobacco consumption status	Tobacco consumer	Tobacco consumer	Absent	Absent
284	3049	St James's Gardens Burial Ground	Post-medieval	Middle-Low	Middle-Low	Male	Male/Male?	Young adult (20-34yrs)	Pipenotch present	N/A	Tobacco consumer	Present	Present
285	8243	St James's Gardens Burial Ground	Post-medieval	Low	Middle-Low	Female?	Female/Female?	Young adult (20-34yrs)	Lingual staining only	N/A	Tobacco consumer	Absent	Present
286	11018	St James's Gardens Burial Ground	Post-medieval	High	High-Middle	Female	Female/Female?	Young adult (20-34yrs)	Lingual staining only	N/A	Tobacco consumer	Absent	Absent
287	3089	St James's Gardens Burial Ground	Post-medieval	Middle-Low	Middle-Low	Male	Male/Male?	Young adult (20-34yrs)	No evidence for tobacco consumption	N/A	Tobacco non-consumer	Absent	Absent
288	10157	St James's Gardens Burial Ground	Post-medieval	Middle-High	High-Middle	Male	Male/Male?	Mature adult (50+yrs)	Pipenotch present	N/A	Tobacco consumer	Present	Present
289	11024	St James's Gardens Burial Ground	Post-medieval	High	High-Middle	Male	Male/Male?	Middle adult (35-49yrs)	Lingual staining only	N/A	Tobacco consumer	Absent	Absent
290	11026	St James's Gardens Burial Ground	Post-medieval	High	High-Middle	Male	Male/Male?	Mature adult (50+yrs)	Lingual staining only	N/A	Tobacco consumer	Absent	Present
291	11039	St James's Gardens Burial Ground	Post-medieval	High	High-Middle	Female	Female/Female?	Middle adult (35-49yrs)	No evidence for tobacco consumption	N/A	Tobacco non-consumer	Present	Present
292	126240	St James's Gardens Burial Ground	Post-medieval	Low	Middle-Low	Indeterminate	Unknown	Middle adult (35-49yrs)	Pipenotch present	N/A	Tobacco consumer	Absent	Unobservable
293	163308	St James's Gardens Burial Ground	Post-medieval	Low	Middle-Low	Unobservable	Unknown	Young adult (20-34yrs)	Unobservable for tobacco consumption status	N/A	Unknown tobacco status	Unobservable	Present
294	123183	St James's Gardens Burial Ground	Post-medieval	Low	Middle-Low	Male?	Male/Male?	Middle adult (35-49yrs)	Unobservable for tobacco consumption status	Tobacco consumer	Tobacco consumer	Unobservable	Present
296	176294	St James's Gardens Burial Ground	Post-medieval	Low	Middle-Low	Female	Female/Female?	Young adult (20-34yrs)	Unobservable for tobacco consumption status	N/A	Unknown tobacco status	Absent	Present
297	171216	St James's Gardens Burial Ground	Post-medieval	Low	Middle-Low	Male	Male/Male?	Middle adult (35-49yrs)	Unobservable for tobacco consumption status	N/A	Unknown tobacco status	Unobservable	Present
300	173062	St James's Gardens Burial Ground	Post-medieval	High	High-Middle	Male	Male/Male?	Young adult (20-34yrs)	Lingual staining only	N/A	Tobacco consumer	Present	Absent
301	175431	St James's Gardens Burial Ground	Post-medieval	Low	Middle-Low	Male?	Male/Male?	Unknown adult (20+yrs)	Unobservable for tobacco consumption status	N/A	Unknown tobacco status	Present	Absent
302	144488	St James's Gardens Burial Ground	Post-medieval	Middle-High	High-Middle	Male?	Male/Male?	Middle adult (35-49yrs)	Unobservable for tobacco consumption status	N/A	Unknown tobacco status	Absent	Absent
303	171165	St James's Gardens Burial Ground	Post-medieval	Middle-Low	Middle-Low	Female	Female/Female?	Middle adult (35-49yrs)	Unobservable for tobacco consumption status	N/A	Unknown tobacco status	Present	Absent
304	165081	St James's Gardens Burial Ground	Post-medieval	High	High-Middle	Male	Male/Male?	Young adult (20-34yrs)	Pipenotch present	N/A	Tobacco consumer	Unobservable	Absent
305	162318	St James's Gardens Burial Ground	Post-medieval	Low	Middle-Low	Male?	Male/Male?	Unknown adult (20+yrs)	Unobservable for tobacco consumption status	N/A	Unknown tobacco status	Present	Present
307	163386	St James's Gardens Burial Ground	Post-medieval	Low	Middle-Low	Indeterminate	Unknown	Young adult (20-34yrs)	Unobservable for tobacco consumption status	N/A	Unknown tobacco status	Unobservable	Present
309	152181	St James's Gardens Burial Ground	Post-medieval	High	High-Middle	Female?	Female/Female?	Middle adult (35-49yrs)	Unobservable for tobacco consumption status	Tobacco non-consumer	Tobacco non-consumer	Absent	Present
310	152285	St James's Gardens Burial Ground	Post-medieval	Middle-Low	Middle-Low	Female	Female/Female?	Young adult (20-34yrs)	Unobservable for tobacco consumption status	Tobacco consumer	Tobacco consumer	Unobservable	Absent
311	153067	St James's Gardens Burial Ground	Post-medieval	Middle-Low	Middle-Low	Female	Female/Female?	Middle adult (35-49yrs)	Lingual staining only	N/A	Tobacco consumer	Present	Absent
312	156012	St James's Gardens Burial Ground	Post-medieval	Middle-High	High-Middle	Female	Female/Female?	Middle adult (35-49yrs)	No evidence for tobacco consumption	N/A	Tobacco non-consumer	Absent	Present
313	156112	St James's Gardens Burial Ground	Post-medieval	Middle-High	High-Middle	Male	Male/Male?	Young adult (20-34yrs)	No evidence for tobacco consumption	N/A	Tobacco non-consumer	Present	Present
314	156140	St James's Gardens Burial Ground	Post-medieval	Middle-High	High-Middle	Male	Male/Male?	Young adult (20-34yrs)	No evidence for tobacco consumption	N/A	Tobacco non-consumer	Present	Absent
315	157029	St James's Gardens Burial Ground	Post-medieval	High	High-Middle	Female	Female/Female?	Middle adult (35-49yrs)	Lingual staining only	N/A	Tobacco consumer	Absent	Present
316	158177	St James's Gardens Burial Ground	Post-medieval	Middle-High	High-Middle	Male	Male/Male?	Mature adult (50+yrs)	Unobservable for tobacco consumption status	Tobacco consumer	Tobacco consumer	Absent	Absent
317	159003	St James's Gardens Burial Ground	Post-medieval	High	High-Middle	Male	Male/Male?	Young adult (20-34yrs)	No evidence for tobacco consumption	N/A	Tobacco non-consumer	Present	Present
318	159053	St James's Gardens Burial Ground	Post-medieval	Middle-Low	Middle-Low	Male	Male/Male?	Middle adult (35-49yrs)	Pipenotch present	N/A	Tobacco consumer	Present	Present
319	162167	St James's Gardens Burial Ground	Post-medieval	Middle-High	High-Middle	Male	Male/Male?	Mature adult (50+yrs)	Unobservable for tobacco consumption status	Tobacco consumer	Tobacco consumer	Absent	Absent
320	162171	St James's Gardens Burial Ground	Post-medieval	Middle-High	High-Middle	Female	Female/Female?	Middle adult (35-49yrs)	No evidence for tobacco consumption	Tobacco non-consumer	Tobacco non-consumer	Absent	Absent
321	163021	St James's Gardens Burial Ground	Post-medieval	Middle-High	High-Middle	Female	Female/Female?	Middle adult (35-49yrs)	Unobservable for tobacco consumption status	Tobacco non-consumer	Tobacco non-consumer	Present	Absent
322	165175	St James's Gardens Burial Ground	Post-medieval	High	High-Middle	Male	Male/Male?	Young adult (20-34yrs)	Lingual staining only	N/A	Tobacco consumer	Absent	Absent
323	165244	St James's Gardens Burial Ground	Post-medieval	Middle-High	High-Middle	Male	Male/Male?	Middle adult (35-49yrs)	No evidence for tobacco consumption	N/A	Tobacco non-consumer	Present	Present
324	165336	St James's Gardens Burial Ground	Post-medieval	Middle-High	High-Middle	Male	Male/Male?	Young adult (20-34yrs)	Lingual staining only	N/A	Tobacco consumer	Unobservable	Present
325	165338	St James's Gardens Burial Ground	Post-medieval	Middle-High	High-Middle	Female	Female/Female?	Young adult (20-34yrs)	Lingual staining only	N/A	Tobacco consumer	Unobservable	Absent
326	165340	St James's Gardens Burial Ground	Post-medieval	Middle-High	High-Middle	Male	Male/Male?	Middle adult (35-49yrs)	Lingual staining only	N/A	Tobacco consumer	Absent	Absent
327	173058	St James's Gardens Burial Ground	Post-medieval	High	High-Middle	Female	Female/Female?	Middle adult (35-49yrs)	No evidence for tobacco consumption	N/A	Tobacco non-consumer	Unobservable	Absent
328	175195	St James's Gardens Burial Ground	Post-medieval	Middle-High	High-Middle	Male	Male/Male?	Young adult (20-34yrs)	No evidence for tobacco consumption	N/A	Tobacco non-consumer	Unobservable	Absent
329	170094	St James's Gardens Burial Ground	Post-medieval	High	High-Middle	Male	Male/Male?	Young adult (20-34yrs)	Pipenotch present	N/A	Tobacco consumer	Unobservable	Present
330	170206	St James's Gardens Burial Ground	Post-medieval	Middle-Low	Middle-Low	Female	Female/Female?	Young adult (20-34yrs)	Unobservable for tobacco consumption status	N/A	Unknown tobacco status	Unobservable	Present
331	175197	St James's Gardens Burial Ground	Post-medieval	Middle-High	High-Middle	Female	Female/Female?	Mature adult (50+yrs)	Unobservable for tobacco consumption status	N/A	Unknown tobacco status	Present	Absent
332	176087	St James's Gardens Burial Ground	Post-medieval	Middle-High	High-Middle	Female	Female/Female?	Mature adult (50+yrs)	Unobservable for tobacco consumption status	N/A	Unknown tobacco status	Absent	Present
333	11041	St James's Gardens Burial Ground	Post-medieval	High	High-Middle	Male	Male/Male?	Middle adult (35-49yrs)	Lingual staining only	N/A	Tobacco consumer	Absent	Absent
334	11020	St James's Gardens Burial Ground	Post-medieval	High	High-Middle	Male?	Male/Male?	Middle adult (35-49yrs)	Lingual staining only	N/A	Tobacco consumer	Absent	Present
335	12014	St James's Gardens Burial Ground	Post-medieval	High	High-Middle	Female	Female/Female?	Young adult (20-34yrs)	No evidence for tobacco consumption	N/A	Tobacco non-consumer	Absent	Present
336	15038	St James's Gardens Burial Ground	Post-medieval	High	High-Middle	Male	Male/Male?	Middle adult (35-49yrs)	Unobservable for tobacco consumption status	N/A	Unknown tobacco status	Absent	Unobservable
337	15060	St James's Gardens Burial Ground	Post-medieval	High	High-Middle	Male	Male/Male?	Middle adult (35-49yrs)	Lingual staining only	N/A	Tobacco consumer	Present	Absent
338	125207	St James's Gardens Burial Ground	Post-medieval	Middle-Low	Middle-Low	Female	Female/Female?	Young adult (20-34yrs)	Unobservable for tobacco consumption status	N/A	Unknown tobacco status	Unobservable	Present
341	165127	St James's Gardens Burial Ground	Post-medieval	High	High-Middle	Female	Female/Female?	Unknown adult (20+yrs)	Unobservable for tobacco consumption status	N/A	Unknown tobacco status	Present	Unobservable
343	177049	St James's Gardens Burial Ground	Post-medieval	Middle-Low	Middle-Low	Male	Male/Male?	Middle adult (35-49yrs)	Unobservable for tobacco consumption status	N/A	Unknown tobacco status	Unobservable	Absent
344	105262	St James's Gardens Burial Ground	Post-medieval	Middle-High	High-Middle	Female?	Female/Female?	Young adult (20-34yrs)	No evidence for tobacco consumption	N/A	Tobacco non-consumer	Present	Unobservable
345	149090	St James's Gardens Burial Ground	Post-medieval	Middle-Low	Middle-Low	Female	Female/Female?	Middle adult (35-49yrs)	Unobservable for tobacco consumption status	N/A	Unknown tobacco status	Unobservable	Present
346	176101	St James's Gardens Burial Ground	Post-medieval	Middle-Low	Middle-Low	Female?	Female/Female?	Young adult (20-34yrs)	Lingual staining only	N/A	Tobacco consumer	Unobservable	Absent
347	131178	St James's Gardens Burial Ground	Post-medieval	High	High-Middle	Female	Female/Female?	Young adult (20-34yrs)	No evidence for tobacco consumption	N/A	Tobacco non-consumer	Absent	Present
348	152164	St James's Gardens Burial Ground	Post-medieval	High	High-Middle	Female	Female/Female?	Young adult (20-34yrs)	Unobservable for tobacco consumption status	Tobacco consumer	Tobacco consumer	Absent	Present
349	151194	St James's Gardens Burial Ground	Post-medieval	Middle-Low	Middle-Low	Female?	Female/Female?	Young adult (20-34yrs)	Unobservable for tobacco consumption status	N/A	Unknown tobacco status	Absent	Absent
352	151064	St James's Gardens Burial Ground	Post-medieval	Middle-Low	Middle-Low	Male?	Male/Male?	Young adult (20-34yrs)	Unobservable for tobacco consumption status	N/A	Unknown tobacco status	Present	Present
353	104341	St James's Gardens Burial Ground	Post-medieval	Middle-Low	Middle-Low	Male	Male/Male?	Middle adult (35-49yrs)	Pipenotch present	N/A	Tobacco consumer	Unobservable	Absent
356	139341	St James's Gardens Burial Ground	Post-medieval	Middle-Low	Middle-Low	Female?	Female/Female?	Young adult (20-34yrs)	No evidence for tobacco consumption	N/A	Tobacco non-consumer	Present	Present
359	180133	St James's Gardens Burial Ground	Post-medieval	Low	Middle-Low	Male	Male/Male?	Middle adult (35-49yrs)	Unobservable for tobacco consumption status	N/A	Unknown tobacco status	Present	Present
361	175425	St James's Gardens Burial Ground	Post-medieval	Low	Middle-Low	Male?	Male/Male?	Unknown adult (20+yrs)	Lingual staining only	N/A	Tobacco consumer	Present	Unobservable
363	161320	St James's Gardens Burial Ground	Post-medieval	Low	Middle-Low	Unobservable	Unknown	Unknown adult (20+yrs)	Pipenotch present	N/A	Tobacco consumer	Absent	Unobservable
365	172264	St James's Gardens Burial Ground	Post-medieval	Low	Middle-Low	Female	Female/Female?	Young adult (20-34yrs)	Unobservable for tobacco consumption status	N/A	Unknown tobacco status	Present	Present
508	173336	St James's Gardens Burial Ground	Post-medieval	Low	Middle-Low	Male	Male/Male?	Mature adult (50+yrs)	Unobservable for tobacco consumption status	Tobacco non-consumer	Tobacco non-consumer	Present	Unobservable
509	114199	St James's Gardens Burial Ground	Post-medieval	Middle-Low	Middle-Low	Male	Male/Male?	Unknown adult (20+yrs)	Pipenotch present	N/A	Tobacco consumer	Present	Unobservable
510	155081	St James's Gardens Burial Ground	Post-medieval	Middle-Low	Middle-Low	Male	Male/Male?	Mature adult (50+yrs)	Lingual staining only	N/A	Tobacco consumer	Present	Absent
511	133140	St James's Gardens Burial Ground	Post-medieval	Middle-High	High-Middle	Female	Female/Female?	Mature adult (50+yrs)	Unobservable for tobacco consumption status	Tobacco consumer	Tobacco consumer	Absent	Present
512	111034	St James's Gardens Burial Ground	Post-medieval	Middle-High	High-Middle	Female	Female/Female?	Middle adult (35-49yrs)	No evidence for tobacco consumption	N/A	Tobacco non-consumer	Present	Present
513	127232	St James's Gardens Burial Ground	Post-medieval	Middle-Low	Middle-Low	Female	Female/Female?	Young adult (20-34yrs)	Unobservable for tobacco consumption status	N/A	Unknown tobacco status	Absent	Absent
514	136219	St James's Gardens Burial Ground	Post-medieval	Middle-Low	Middle-Low	Male	Male/Male?	Middle adult (35-49yrs)	Pipenotch present	N/A	Tobacco consumer	Present	Absent
515	132276	St James's Gardens Burial Ground	Post-medieval	Middle-High	High-Middle	Female	Female/Female?	Mature adult (50+yrs)	Unobservable for tobacco consumption status	N/A	Unknown tobacco status	Unobservable	Absent
517	131392	St James's Gardens Burial Ground	Post-medieval	Middle-High	High-Middle	Male?	Male/Male?	Middle adult (35-49yrs)	No evidence for tobacco consumption	N/A	Tobacco non-consumer	Present	Present
518	2087	St James's Gardens Burial Ground	Post-medieval	Middle-Low	Middle-Low	Male	Male/Male?	Mature adult (50+yrs)	Unobservable for tobacco consumption status	Tobacco consumer	Tobacco consumer	Present	Absent
519	146374	St James's Gardens Burial Ground	Post-medieval	Middle-Low	Middle-Low	Male	Male/Male?	Young adult (20-34yrs)	Unobservable for tobacco consumption status	Tobacco consumer	Tobacco consumer	Present	Absent
521	114478	St James's Gardens Burial Ground	Post-medieval	Middle-Low	Middle-Low	Female	Female/Female?	Middle adult (35-49yrs)	Unobservable for tobacco consumption status	Tobacco consumer	Tobacco consumer	Unobservable	Present
522	143231	St James's Gardens Burial Ground	Post-medieval	Middle-Low	Middle-Low	Male	Male/Male?	Middle adult (35-49yrs)	Lingual staining only	N/A	Tobacco consumer	Absent	Absent
523	7017	St James's Gardens Burial Ground	Post-medieval	Middle-Low	Middle-Low	Male	Male/Male?	Middle adult (35-49yrs)	Pipenotch present	N/A	Tobacco consumer	Absent	Present
524	139238	St James's Gardens Burial Ground	Post-medieval	Middle-Low	Middle-Low	Female	Female/Female?	Middle adult (35-49yrs)	Unobservable for tobacco consumption status	Tobacco consumer	Tobacco consumer	Unobservable	Absent
525	175353	St James's Gardens Burial Ground	Post-medieval	Low	Middle-Low	Male?	Male/Male?	Young adult (20-34yrs)	Pipenotch present	N/A	Tobacco consumer	Present	Present
526	127289	St James's Gardens Burial Ground	Post-medieval	Middle-High	High-Middle	Female	Female/Female?	Mature adult (50+yrs)	Unobservable for tobacco consumption status	Tobacco consumer	Tobacco consumer	Absent	Absent
527	129065	St James's Gardens Burial Ground	Post-medieval	Middle-High	High-Middle	Male	Male/Male?	Young adult (20-34yrs)	Pipenotch present	N/A	Tobacco consumer	Absent	Present
528	1078	St James's Gardens Burial Ground	Post-medieval	Middle-Low	Middle-Low	Male	Male/Male?	Mature adult (50+yrs)	Unobservable for tobacco consumption status	N/A	Unknown tobacco status	Present	Present
529	4012	St James's Gardens Burial Ground	Post-medieval	Middle-High	High-Middle	Female	Female/Female?	Young adult (20-34yrs)	No evidence for tobacco consumption	N/A	Tobacco non-consumer	Present	Present
530	7163	St James's Gardens Burial Ground	Post-medieval	Low	Middle-Low	Female	Female/Female?	Mature adult (50+yrs)	Unobservable for tobacco consumption status	Tobacco consumer	Tobacco consumer	Absent	Present
531	9048	St James's Gardens Burial Ground	Post-medieval	Middle-High	High-Middle	Male?	Male/Male?	Middle adult (35-49yrs)	Unobservable for tobacco consumption status	Tobacco consumer	Tobacco consumer	Absent	Present
532	10075	St James's Gardens Burial Ground	Post-medieval	Middle-Low	Middle-Low	Male	Male/Male?	Young adult (20-34yrs)	No evidence for tobacco consumption	N/A	Tobacco non-consumer	Absent	Absent
533	11005	St James's Gardens Burial Ground	Post-medieval	High	High-Middle	Female?	Female/Female?	Middle adult (35-49yrs)	Unobservable for tobacco consumption status	Tobacco non-consumer	Tobacco non-consumer	Absent	Absent
534	10172	St James's Gardens Burial Ground	Post-medieval	Middle-Low	Middle-Low	Male	Male/Male?	Mature adult (50+yrs)	Lingual staining only	N/A	Tobacco consumer	Present	Absent
535	17116	St James's Gardens Burial Ground	Post-medieval	Middle-Low	Middle-Low	Female	Female/Female?	Middle adult (35-49yrs)	Unobservable for tobacco consumption status	Tobacco consumer	Tobacco consumer	Absent	Present
536	18081	St James's Gardens Burial Ground	Post-medieval	Middle-Low	Middle-Low	Male	Male/Male?	Middle adult (35-49yrs)	Pipenotch present	N/A	Tobacco consumer	Present	Unobservable
537	20177	St James's Gardens Burial Ground	Post-medieval	Middle-Low	Middle-Low	Female	Female/Female?	Mature adult (50+yrs)	Unobservable for tobacco consumption status	N/A	Unknown tobacco status	Unobservable	Absent
539	20179	St James's Gardens Burial Ground	Post-medieval	Middle-Low	Middle-Low	Female	Female/Female?	Middle adult (35-49yrs)	Lingual staining only	N/A	Tobacco consumer	Present	Absent
540	104293	St James's Gardens Burial Ground	Post-medieval	Middle-High	High-Middle	Female?	Female/Female?	Middle adult (35-49yrs)	Lingual staining only	Tobacco non-consumer	Tobacco non-consumer	Present	Absent
541	102387	St James's Gardens Burial Ground	Post-medieval	Middle-High	High-Middle	Female?	Female/Female?	Unknown adult (20+yrs)	No evidence for tobacco consumption	N/A	Tobacco non-consumer	Absent	Unobservable
542	105273	St James's Gardens Burial Ground	Post-medieval	Middle-High	High-Middle	Female	Female/Female?	Mature adult (50+yrs)	Unobservable for tobacco consumption status	N/A	Unknown tobacco status	Present	Absent
543	104295	St James's Gardens Burial Ground	Post-medieval	Middle-High	High-Middle	Female	Female/Female?	Young adult (20-34yrs)	Unobservable for tobacco consumption status	Tobacco non-consumer	Tobacco non-consumer	Absent	Absent
545	105401	St James's Gardens Burial Ground	Post-medieval	Middle-High	High-Middle	Male	Male/Male?	Middle adult (35-49yrs)	Pipenotch present	N/A	Tobacco consumer	Absent	Absent
546	105536	St James's Gardens Burial Ground	Post-medieval	Middle-Low	Middle-Low	Female	Female/Female?	Young adult (20-34yrs)	Lingual staining only	N/A	Tobacco consumer	Present	Present
547	112448	St James's Gardens Burial Ground	Post-medieval	Middle-High	High-Middle	Male	Male/Male?	Middle adult (35-49yrs)	No evidence for tobacco consumption	N/A	Tobacco non-consumer	Absent	Present
548	112143	St James's Gardens Burial Ground	Post-medieval	Middle-High	High-Middle	Female	Female/Female?	Mature adult (50+yrs)	No evidence for tobacco consumption	Tobacco consumer	Tobacco consumer	Present	Present
549	114289	St James's Gardens Burial Ground	Post-medieval	Middle-Low	Middle-Low	Male	Male/Male?	Middle adult (35-49yrs)	Pipenotch present	N/A	Tobacco consumer	Absent	Absent
550	114462	St James's Gardens Burial Ground	Post-medieval	Middle-Low	Middle-Low	Female	Female/Female?	Mature adult (50+yrs)	Unobservable for tobacco consumption status	N/A	Unknown tobacco status	Present	Absent
551	116031	St James's Gardens Burial Ground	Post-medieval	Middle-High	High-Middle	Indeterminate	Unknown	Middle adult (35-49yrs)	Lingual staining only	N/A	Tobacco consumer	Present	Present
552	115409	St James's Gardens Burial Ground	Post-medieval	High	High-Middle	Female?	Female/Female?	Unknown adult (20+yrs)	No evidence for tobacco consumption	N/A	Tobacco non-consumer	Present	Unobservable
553	123190	St James's Gardens Burial Ground	Post-medieval	Low	Middle-Low	Female	Female/Female?	Mature adult (50+yrs)	Unobservable for tobacco consumption status	N/A	Unknown tobacco status	Unobservable	Absent
554	122138	St James's Gardens Burial Ground	Post-medieval	Middle-Low	Middle-Low	Female	Female/Female?	Mature adult (50+yrs)	Unobservable for tobacco consumption status	Tobacco consumer	Tobacco consumer	Absent	Present
555	127197	St James's Gardens Burial Ground	Post-medieval	Middle-Low	Middle-Low	Male	Male/Male?	Young adult (20-34yrs)	No evidence for tobacco consumption	N/A	Tobacco non-consumer	Absent	Absent
556	127517	St James's Gardens Burial Ground	Post-medieval	Middle-Low	Middle-Low	Male	Male/Male?	Middle adult (35-49yrs)	Pipenotch present	N/A	Tobacco consumer	Absent	Unobservable
557	130136	St James's Gardens Burial Ground	Post-medieval	Middle-Low	Middle-Low	Female	Female/Female?	Middle adult (35-49yrs)	Unobservable for tobacco consumption status	N/A	Unknown tobacco status	Present	Absent
558	130204	St James's Gardens Burial Ground	Post-medieval	Middle-Low	Middle-Low	Female	Female/Female?	Mature adult (50+yrs)	Lingual staining only	N/A	Tobacco consumer	Absent	Absent
559	131111	St James's Gardens Burial Ground	Post-medieval	Middle-High	High-Middle	Female	Female/Female?	Unknown adult (20+yrs)	No evidence for tobacco consumption	N/A	Tobacco non-consumer	Absent	Unobservable
560	132163	St James's Gardens Burial Ground	Post-medieval	Middle-High	High-Middle	Male	Male/Male?	Middle adult (35-49yrs)	No evidence for tobacco consumption	N/A	Tobacco non-consumer	Present	Absent
561	132167	St James's Gardens Burial Ground	Post-medieval	Middle-High	High-Middle	Female	Female/Female?	Mature adult (50+yrs)	Unobservable for tobacco consumption status	Tobacco consumer	Tobacco consumer	Absent	Absent
562	138111	St James's Gardens Burial Ground	Post-medieval	Middle-Low	Middle-Low	Male	Male/Male?	Middle adult (35-49yrs)	Lingual staining only	N/A	Tobacco consumer	Present	Unobservable
563	144486	St James's Gardens Burial Ground	Post-medieval	Middle-High	High-Middle	Male	Male/Male?	Middle adult (35-49yrs)	Pipenotch present	N/A	Tobacco consumer	Present	Absent
564	145031	St James's Gardens Burial Ground	Post-medieval	Middle-High	High-Middle	Female	Female/Female?	Middle adult (35-49yrs)	No evidence for tobacco consumption	N/A	Tobacco non-consumer	Present	Absent
565	144579	St James's Gardens Burial Ground	Post-medieval	Middle-Low	Middle-Low	Female?	Female/Female?	Mature adult (50+yrs)	Unobservable for tobacco consumption status	Tobacco non-consumer	Tobacco non-consumer	Present	Absent
566	145211	St James's Gardens Burial Ground	Post-medieval	Middle-Low	Middle-Low	Indeterminate	Unknown	Unknown adult (20+yrs)	Lingual staining only	Tobacco consumer	Tobacco consumer	Absent	Unobservable
567	147043	St James's Gardens Burial Ground	Post-medieval	Middle-Low	Middle-Low	Male	Male/Male?	Young adult (20-34yrs)	Pipenotch present	N/A	Tobacco consumer	Present	Absent
568	145324	St James's Gardens Burial Ground	Post-medieval	Middle-Low	Middle-Low	Female	Female/Female?	Middle adult (35-49yrs)	Unobservable for tobacco consumption status	N/A	Unknown tobacco status	Absent	Present
569	148050	St James's Gardens Burial Ground	Post-medieval	Middle-Low	Middle-Low	Male	Male/Male?	Mature adult (50+yrs)	Lingual staining only	N/A	Tobacco consumer	Present	Absent
570	148106	St James's Gardens Burial Ground	Post-medieval	Middle-Low	Middle-Low	Male	Male/Male?	Young adult (20-34yrs)	Lingual staining only	N/A	Tobacco consumer	Absent	Present
571	153074	St James's Gardens Burial Ground	Post-medieval	Middle-Low	Middle-Low	Female	Female/Female?	Middle adult (35-49yrs)	Lingual staining only	N/A	Tobacco consumer	Present	Absent
572	149316	St James's Gardens Burial Ground	Post-medieval	Middle-Low	Middle-Low	Male	Male/Male?	Young adult (20-34yrs)	No evidence for tobacco consumption	N/A	Tobacco non-consumer	Absent	Present
573	155211	St James's Gardens Burial Ground	Post-medieval	Middle-Low	Middle-Low	Female?	Female/Female?	Middle adult (35-49yrs)	Unobservable for tobacco consumption status	Tobacco non-consumer	Tobacco non-consumer	Present	Present
575	176344	St James's Gardens Burial Ground	Post-medieval	Low	Middle-Low	Male	Male/Male?	Middle adult (35-49yrs)	No evidence for tobacco consumption	N/A	Tobacco non-consumer	Present	Present
576	179141	St James's Gardens Burial Ground	Post-medieval	Low	Middle-Low	Male	Male/Male?	Mature adult (50+yrs)	No evidence for tobacco consumption	N/A	Tobacco non-consumer	Present	Absent
578	163341	St James's Gardens Burial Ground	Post-medieval	Low	Middle-Low	Male	Male/Male?	Young adult (20-34yrs)	No evidence for tobacco consumption	N/A	Tobacco non-consumer	Absent	Absent
579	173328	St James's Gardens Burial Ground	Post-medieval	Low	Middle-Low	Male	Male/Male?	Young adult (20-34yrs)	Pipenotch present	N/A	Tobacco consumer	Absent	Absent
580	161312	St James's Gardens Burial Ground	Post-medieval	Low	Middle-Low	Male?	Male/Male?	Middle adult (35-49yrs)	Unobservable for tobacco consumption status	Tobacco non-consumer	Tobacco non-consumer	Absent	Unobservable
581	180161	St James's Gardens Burial Ground	Post-medieval	Low	Middle-Low	Unobservable	Unknown	Unknown adult (20+yrs)	No evidence for tobacco consumption	N/A	Tobacco non-consumer	Present	Unobservable
582	161322	St James's Gardens Burial Ground	Post-medieval	Low	Middle-Low	Male	Male/Male?	Middle adult (35-49yrs)	Pipenotch present	N/A	Tobacco consumer	Absent	Absent
583	160316	St James's Gardens Burial Ground	Post-medieval	Low	Middle-Low	Male	Male/Male?	Middle adult (35-49yrs)	Lingual staining only	N/A	Tobacco consumer	Absent	Absent
584	177065	St James's Gardens Burial Ground	Post-medieval	Middle-Low	Middle-Low	Female	Female/Female?	Mature adult (50+yrs)	Lingual staining only	N/A	Tobacco consumer	Absent	Present
585	179151	St James's Gardens Burial Ground	Post-medieval	Low	Middle-Low	Female?	Female/Female?	Middle adult (35-49yrs)	Pipenotch present	N/A	Tobacco consumer	Present	Absent
734	163037	St James's Gardens Burial Ground	Post-medieval	Middle-Low	Middle-Low	Female	Female/Female?	Middle adult (35-49yrs)	No evidence for tobacco consumption	N/A	Tobacco non-consumer	Present	Absent
